# Supplementary material for: Characterization of the Antiproliferative Activity of Sargassum muticum Low and High Molecular Weight Polysaccharide Fractions
Source: Mar Drugs. 2023 Dec 27;22(1):16. doi: 10.3390/md22010016 (PMC10817663; doi:10.3390/md22010016)
Supplement: Supplementary file 1 [file marinedrugs-22-00016-s001.zip]

Archive with 1 entries (1 files):
- marinedrugs-2746736-supplementary.pdf
